# Supplementary material for: Acute healthcare resource utilization by age: A cohort study
Source: PLoS One. 2021 May 19;16(5):e0251877. doi: 10.1371/journal.pone.0251877 (PMC8133481; doi:10.1371/journal.pone.0251877)
Supplement: S2 Appendix — (SAS) [file pone.0251877.s012.sas]

/*========================================================================  

� 2021 Institute for Clinical Evaluative Sciences. All rights reserved.

TERMS OF USE:
 
##Not for distribution.## This code and data is provided to the user solely for its own non-commercial use by individuals and/or not-for-profit corporations. User shall not distribute without express written permission from the Institute for Clinical Evaluative Sciences.

##Not-for-profit.## This code and data may not be used in connection with profit generating activities.

##No liability.## The Institute for Clinical Evaluative Sciences makes no warranty or representation regarding the fitness, quality or reliability of this code and data. 

##No Support.## The Institute for Clinical Evaluative Sciences will not provide any technological, educational or informational support in connection with the use of this code and data. 

##Warning.## By receiving this code and data, user accepts these terms, and uses the code and data, solely at its own risk. 

========================================================================*/

libname pdata '**********************************';
libname ptemp '**********************************'; 


%macro YearlyCohort(yr=1995);
data cht&yr.;
    length oc_dth_place $10;
    set rpdb.rpdbdemo_level1;
	where sex in ('M', 'F') & (missing(dthdate) | dthdate>"01Jan&yr."d);
	chtyear =  "&yr.";
	age = %age(agedate="01Jan&yr."d);
	if age in (20,30,40,50,60,70,80,90,100);
	indexdate = "01Jan&yr."d;
	oc_bDth = (indexdate<=dthdate<=indexdate+365);
    oc_dth_place = 'alive';
	if (oc_bDth) then do;
	    select (dth_source);
	      when ('0')     oc_dth_place='home';
	      when ('1')     oc_dth_place='hospi';
	      when ('5','6') oc_dth_place='LTC';
	      otherwise      oc_dth_place='other';
	    end;
	end;
run;


/*********************************
	Obtain demographic info 
	(sex, age dat of death 
	and geographic info)
*********************************/


data cht&yr.;
  set cht&yr.;
  if substr(prcddablk,1,2) ^= '35' then delete;
run;

%local dad_start sds_start ed_start ed_end ohip_start odb_start;
%let dad_start = %eval(&yr.-5)01; %if &dad_start.<199001 %then %let dad_start=199001;
%let sds_start = %eval(&yr.-5)01; %if &sds_start.<199104 %then %let sds_start=199104;
%let ed_start = %eval(&yr.-5)01; %if &ed_start.<200007 %then %let ed_start=200007; 
	%let ed_end=%eval(&yr.+1)03;  %if &ed_end.<&ed_start. %then %let ed_end=%eval(&ed_start.+100);
%let ohip_start = %eval(&yr.-5)01; %if &ohip_start.<199107 %then %let ohip_start=199107;
%let odb_start = %eval(&yr.-5)01; %if &odb_start.<199004 %then %let odb_start=199104;


%put ======================================================;
%put dad_start  = &dad_start ;
%put sds_start  = &sds_start ;
%put ed_start   = &ed_start  ;
%put ed_end     = &ed_end    ;
%put ohip_start = &ohip_start;
%put odb_start  = &odb_start ;
%put ======================================================;


/*********************************
	Obtain hospitalization records
*********************************/

/*********************************
	Obtain same day surgery records
*********************************/

/*********************************
	Obtain ED records
*********************************/


/*********************************
	Obtain OHIP claim records
*********************************/

/*********************************
	Obtain ODB claim records
*********************************/


/***************************
  baseline charateristics
***************************/

/*chronic dialysis, look back 3 years, using skip pattern*/
data chronicdialysis_cihi(keep=ikn indexdate admdate rename=(admdate=dialdate));
  set ptemp.dad&yr. ptemp.sds&yr.;
  array dc[*] dxcode:;
  array dc10[*] dx10code:;
  array ic[*] incode:;
  array pc[*] prcode:;
  flag = 0;
  do i=1 to dim(dc);
    if dc[i] in: (&ChronicDialysis_dxcode.) then flag=1;
  end;
  do i=1 to dim(dc10);
    if dc10[i] in: (&ChronicDialysis_dx10code.) then flag=1;
  end;
  do i=1 to dim(ic);
    if ic[i] in: (&ChronicDialysis_incode.) then flag=1;
  end;
  do i=1 to dim(pc);
    if pc[i] in: (&ChronicDialysis_prcode.) then flag=1;
  end;
  if flag;
run;

data chronicdialysis_ohip(keep=ikn indexdate servdate rename=(servdate=dialdate));
  set ptemp.ohip&yr.;
  where feecode in: (&ChronicDialysis_feecode.);
run;

data chronicdialysis;
  set chronicdialysis_cihi chronicdialysis_ohip;
  where indexdate-3*365<=dialdate<indexdate;
run;

proc sort data=chronicdialysis nodupkey;
  by ikn dialdate;
run;

data last_dialysis;
  set chronicdialysis;
  by ikn dialdate;
  if last.ikn;
run;


/*********************************
	Obtain dialysis 
	based on skip pattern
*********************************/


/*type of primary resident*/
proc sql;
  create table bc_bLTC as
    select l.ikn, (sum((r.LTC='1'))>0) as bc_bLTC
	from cht&yr. as l left join ptemp.odb&yr. as r
	on l.ikn=r.ikn & r.servdate<=l.indexdate
	group by l.ikn
	order by l.ikn;
quit;

/*dementia*/
proc sql;
  create table bc_bDementia as
    select l.ikn, (sum(^missing(r.ikn))>0) as bc_bDementia
	from cht&yr. as l left join dementia.dementia2018 as r
	on l.ikn=r.ikn & r.diagdate<=l.indexdate
	group by l.ikn
	order by l.ikn;
quit;


/*HCD in 2 years look back*/
proc sql;
  create table bc_bHCD as
    select l.ikn, (sum(^missing(r.ikn))>0) as bc_bHCD
	from cht&yr. as l left join HCD.services as r
	on l.ikn=r.ikn & l.indexdate-2*365<=r.servdate<=l.indexdate
	group by l.ikn
	order by l.ikn;
quit;


/*charlson*/
data charl_rec(keep=ikn dxcode: dx10code: year dxpref: source);
  set ptemp.dad&yr.;
  where indexdate-5*365<=admdate<indexdate; 
run;

/*********************************
	Obtain charlson indicators records
*********************************/


proc sort data=Charlson;
  by ikn charl;
run;

data Charlson;
  set Charlson;
  by ikn charl;
  if last.ikn;
run;


data cht&yr.;
  length charl_cat $3;
  merge cht&yr.(in=in1) Charlson(in=in2 keep=ikn charl) bc_chrdial(in=inbc_chrdial keep=ikn) bc_bLTC bc_bDementia bc_bHCD;
  by ikn;
  if in1;

  /*keep missing*/
  if      (charl=0)         then charl_cat='0';
  else if (charl in (1,2))  then charl_cat='1-2';
  else if (charl>=3)        then charl_cat='>=3';

  bc_bChronicDialysis = inbc_chrdial;
run;
 
 
 
 
 
/****************************************
  outcome within the year of indexdate
****************************************/

data oc_dad;
  set ptemp.dad&yr.;
  where indexdate<=admdate<=indexdate+365;
  /*remove ZZ from scu variables*/
  if scu='ZZ' then scu='99';
  array s[*] scu1 - scu6;
  do i=1 to dim(s);
    if s[i]='ZZ' then s[i]='99';
  end;
  array scuadm[*] scuadmdate:;
  array scud[*] scuddate:;
  adm_icus = .;
  adm_total_icu_days = .;
  do i=1 to dim(scuadm);
    if(^missing(scuadm[i]) & ^missing(scud[i]) & s[i] in ('10','20','30')) then do;
      adm_icus = sum(adm_icus, 1);
      adm_total_icu_days = sum(adm_total_icu_days, (scud[i] - scuadm[i] + 1) * (0<=(scud[i] - scuadm[i])<5*365));  /*make sure it is not dirty data*/
    end;
  end;

  array dc[*] dxcode:;
  array dc10[*] dx10code:;
  array ic[*] incode:;
  array pc[*] prcode:;
  array idur[*] indur:;
  array pdur[*] prtime:;
  flag_mv = 0;
  mv_minutes = 0;
  do i=1 to dim(ic);
    if ic[i] in: ('1GZ31CAND','1GZ31CRND','1GZ31GPND') then do;
      flag_mv = 1;
	  mv_minutes = sum(mv_minutes, idur[i]);
	end;
  end;
  do i=1 to dim(pc);
    if pc[i] in: ('1361','1362') then do;
      flag_mv = 1;
	  mv_minutes = sum(mv_minutes, pdur[i]);
	end;
  end;
  if flag_mv then mv_epi=epi;
  else mv_epi='';

  flag_AcuteDialysis = 0;
  do i=1 to dim(ic);
    if ic[i] in: (&AcuteDialysis_incode.) then flag_AcuteDialysis=1;
  end;
  do i=1 to dim(pc);
    if pc[i] in: (&AcuteDialysis_prcode.) then flag_AcuteDialysis=1;
  end;
run;


data oc_ohip;
  set ptemp.ohip&yr.;
  where indexdate<=servdate<=indexdate+365;
  flag_AcuteDialysis = (feecode in (&AcuteDialysis_feecode.));
  flag_trach = (feecode in ("Z741"));
  flag_MRI = (feecode in (&MRI_feecode.));
  flag_CT = (feecode in (&CT_feecode.));
  flag_mv = (feecode in ("G556","G558","G559","G405","G406","G407"));
run;

proc sort data=oc_ohip out=oc_ohip_MV;
	where flag_mv;
	by ikn servdate;
run;

data oc_ohip_MV(keep=ikn servdate mv_epi);
  retain lastdate mv_epi;
  set oc_ohip_MV;
	by ikn servdate;
	if first.ikn then do;
		lastdate='01Jan1970'd;
		mv_epi=0;
	end;
	if servdate-lastdate>3 then mv_epi=mv_epi+1;
	lastdate = servdate;
run;


/*Hospital episode summary*/
proc sql;
  create table sum_dad as
    select l.ikn, (sum(^missing(r.ikn))>0) as oc_bAdmission
	            , max(count(distinct r.epi),0) as oc_nAdmission
				, max(sum(r.los),0) as oc_los
				, max(sum((r.adm_icus>0)),0) as oc_nICU
                , (sum((r.adm_icus>0))>0) as oc_bICU
				, max(sum(r.adm_total_icu_days),0) as oc_losICU
				, max(count(distinct r.mv_epi),0) as oc_nMV
                , (sum((r.flag_mv=1))>0) as oc_bMV
				, max(sum(r.mv_minutes),0) as oc_MVminutes
				, (sum((flag_AcuteDialysis=1))>0) as oc_bAcuteDialysis_dad
	from cht&yr. as l left join oc_dad as r
	on l.ikn=r.ikn & l.indexdate<=r.admdate<=l.indexdate+365
	group by l.ikn
	order by l.ikn;
quit;


/*ohip summary*/
proc sql;
  create table sum_ohip as
    select l.ikn, (sum((flag_AcuteDialysis=1))>0) as oc_bAcuteDialysis_ohip
	            , (sum((flag_trach=1))>0) as oc_bTrach
	            , (sum((flag_MRI=1))>0) as oc_bMRI
				, max(sum((flag_MRI=1)),0) as oc_nMRI
	            , (sum((flag_CT=1))>0) as oc_bCT
				, max(sum((flag_CT=1)),0) as oc_nCT
				/*, max(sum((r.flag_mv=1)),0) as oc_nMV_ohip*/
                , (sum((r.flag_mv=1))>0) as oc_bMV_ohip
	from cht&yr. as l left join oc_ohip as r
	on l.ikn=r.ikn & l.indexdate<=r.servdate<=l.indexdate+365
	group by l.ikn
	order by l.ikn;
quit;


/*ohip_mv summary*/
proc sql;
  create table sum_ohip_mv as
    select l.ikn, max(count(distinct r.mv_epi),0) as oc_nMV_ohip
		from cht&yr. as l left join oc_ohip_mv as r
		on l.ikn=r.ikn & l.indexdate<=r.servdate<=l.indexdate+365
		group by l.ikn
		order by l.ikn;
quit;


/*ED summary*/
proc sql;
  create table sum_ed as
    select l.ikn, (sum(^missing(r.ikn))>0) as oc_bED
	            , max(sum(^missing(r.ikn)),0) as oc_nED
	from cht&yr. as l left join ptemp.ed&yr. as r
	on l.ikn=r.ikn & l.indexdate<=r.regdate<=l.indexdate+365
	group by l.ikn
	order by l.ikn;
quit;


/*NRS summary*/
proc sql;
  create table oc_NRS as
    select l.ikn, l.epi_id, l.los, r.admdate
	from nrs.episode as l inner join nrs.admission as r
	on l.epi_id=r.epi_id
	order by ikn;
quit;

proc sql;
  create table sum_NRS as
    select l.ikn, (sum(^missing(r.ikn))>0) as oc_bNRS
	            , max(sum(^missing(r.ikn)),0) as oc_nNRS
				, max(sum(r.los),0) as oc_losNRS
	from cht&yr. as l left join oc_NRS as r
	on l.ikn=r.ikn & l.indexdate<=r.admdate<=l.indexdate+365
	group by l.ikn
	order by l.ikn;
quit;


/*LTC summary*/
proc sql;
  create table sum_LTC as
    select l.ikn, (sum(^missing(r.ikn))>0) as oc_bLTC
	from cht&yr. as l left join ccrs.ccrs_ltc as r
	on l.ikn=r.ikn & l.indexdate<=r.assessdate<=l.indexdate+365 & aa8=1
	group by l.ikn
	order by l.ikn;
quit;


/*HC summary*/
proc sql;
  create table sum_HC_adm as
    select l.ikn, (sum(^missing(r.ikn))>0) as oc_bHC_adm
	from cht&yr. as l left join hcd.clients as r
	on l.ikn=r.ikn & l.indexdate<=r.admdate<=l.indexdate+365
	group by l.ikn
	order by l.ikn;
quit;

proc sql;
  create table sum_HC_serv as
    select l.ikn, max(sum((r.service in (1,2))),0) as oc_nHC_nursing
	            , max(sum((r.service in (11,13))),0) as oc_nHC_ps
	from cht&yr. as l left join hcd.services as r
	on l.ikn=r.ikn & l.indexdate<=r.servdate<=l.indexdate+365
	group by l.ikn
	order by l.ikn;
quit;


/*ICU death*/
proc sort data=ptemp.dad&yr. out=ICUDTH(keep=ikn) nodupkey;
  where indexdate<=ddate<=indexdate+365 & (dthscu in ('1','2','Y'));
  by ikn;
run;


data cht&yr.;
  merge cht&yr.(in=in1) sum_dad(in=in2) sum_ohip(in=in3) sum_ed(in=in4) sum_NRS(in=in5) sum_LTC(in=in6) sum_HC_adm(in=in7) sum_HC_serv(in=in8) 
				ICUDTH(in=inICUDTH) sum_ohip_mv(in=inOHIPMV);
  by ikn;
  if in1;
  oc_bAcuteDialysis = ((oc_bAcuteDialysis_dad | oc_bAcuteDialysis_ohip) & ^bc_bChronicDialysis); 
  if (bc_bLTC) then oc_bLTC=0;
  if inICUDTH then oc_dth_place='ICU';
run;

 
proc datasets library=ptemp;
  delete dad&yr. sds&yr. ed&yr. ohip&yr. odb&yr.;
run;


%mend YearlyCohort;
%YearlyCohort(yr=1995);
%YearlyCohort(yr=1996);
%YearlyCohort(yr=1997);
%YearlyCohort(yr=1998);
%YearlyCohort(yr=1999);
%YearlyCohort(yr=2000);
%YearlyCohort(yr=2001);
%YearlyCohort(yr=2002);
%YearlyCohort(yr=2003);
%YearlyCohort(yr=2004);
%YearlyCohort(yr=2005);
%YearlyCohort(yr=2006);
%YearlyCohort(yr=2007);
%YearlyCohort(yr=2008);
%YearlyCohort(yr=2009);
%YearlyCohort(yr=2010);
%YearlyCohort(yr=2011);
%YearlyCohort(yr=2012);
%YearlyCohort(yr=2013);
%YearlyCohort(yr=2014);
%YearlyCohort(yr=2015);
%YearlyCohort(yr=2016);
%YearlyCohort(yr=2017);
%YearlyCohort(yr=2018);
%YearlyCohort(yr=2019);


data pdata.cohort;
  set cht1995 cht1996 cht1997 cht1998 cht1999 
			cht2000 cht2001 cht2002 cht2003 cht2004 
			cht2005 cht2006 cht2007 cht2008 cht2009 
			cht2010 cht2011 cht2012 cht2013 cht2014 
			cht2015 cht2016 cht2017 cht2018 cht2019;
run;
