# Supplementary material for: Acute healthcare resource utilization by age: A cohort study
Source: PLoS One. 2021 May 19;16(5):e0251877. doi: 10.1371/journal.pone.0251877 (PMC8133481; doi:10.1371/journal.pone.0251877)
Supplement: S3 Appendix — (SAS) [file pone.0251877.s013.sas]

/*========================================================================  

� 2021 Institute for Clinical Evaluative Sciences. All rights reserved.

TERMS OF USE:
 
##Not for distribution.## This code and data is provided to the user solely for its own non-commercial use by individuals and/or not-for-profit corporations. User shall not distribute without express written permission from the Institute for Clinical Evaluative Sciences.

##Not-for-profit.## This code and data may not be used in connection with profit generating activities.

##No liability.## The Institute for Clinical Evaluative Sciences makes no warranty or representation regarding the fitness, quality or reliability of this code and data. 

##No Support.## The Institute for Clinical Evaluative Sciences will not provide any technological, educational or informational support in connection with the use of this code and data. 

##Warning.## By receiving this code and data, user accepts these terms, and uses the code and data, solely at its own risk. 

========================================================================*/

libname pdata '**********************************';
libname ptemp '**********************************'; 


data cohort;
  set pdata.cohort;
  Male = (sex='M');
  Female = (sex='F');
  oc_bDth_icu = (lowcase(oc_dth_place)="icu");
  oc_bDth_home = (lowcase(oc_dth_place)="home");
  oc_bDth_hospi = (lowcase(oc_dth_place)="hospi");
  oc_bDth_ltc = (lowcase(oc_dth_place)="ltc");
  oc_bDth_other = (lowcase(oc_dth_place)="other");

  label oc_bAdmission   ="Admission to Hospital";
  label oc_nAdmission   ="# of hospital admissions";
  label oc_los          ="Annual days of hospital stay";
  label oc_bMV					="Receipt of IMV";
  label oc_nMV					="# of Admissions with IMV";
  label oc_MVminutes		="Annual minutes of IMV";
  label oc_bMV_ohip			="Receipt of IMV (ohip version)";
  label oc_nMV_ohip			="# of Admissions with IMV (ohip version)";
  label oc_bICU					="Admission to ICU";
  label oc_nICU					="# of ICU admissions";
  label oc_losICU				="Annual days of ICU stay";
  label oc_bED					="Presentation to ED";
  label oc_nED					="# of ED visits";
  label oc_bNRS					="Admission to Rehab";
  label oc_nNRS					="# of rehab admissions";
  label oc_losNRS				="Annual days of rehab stay";
  label oc_bLTC					="New admission to LTC";
  label oc_bHC_adm			="New admission to HC";
  label oc_nHC_nursing	="# of HC nursing visits";
  label oc_nHC_ps				="# of HC personal support visits";
  label oc_bTrach				="Receipt of Tracheostomy";
  label oc_bAcuteDialysis		="Receipt of new dialysis";
  label oc_bMRI					="Receipt of MRI";
  label oc_nMRI					="# of MRIs";
  label oc_bCT					="receipt of CT";
  label oc_nCT					="# of CTs";
  label oc_bDth					="Died";
  label oc_bDth_icu 		="Died in ICU"; 
  label oc_bDth_home 		="Died at home";
  label oc_bDth_hospi 	="Died in acute hospital(not ICU)"; 
  label oc_bDth_ltc 		="Died in LTC";
  label oc_bDth_other 	="Died other place";

	nChtYear = chtyear+0;
  n5yrs = (chtyear-1995)/5+1;
run;


proc sort data=cohort;
  by ikn chtyear;
run;


data thistime;
  set cohort;

	if oc_nAdmission>0 		then oc_nAdmission_exp = oc_nAdmission;  
	if oc_nICU>0 					then oc_nICU_exp = oc_nICU;  
	if oc_nED>0 					then oc_nED_exp = oc_nED;  
	if oc_nMV_ohip>0 			then oc_nMV_ohip_exp = oc_nMV_ohip;  
	if oc_los>0 					then oc_los_exp = oc_los;  
	if oc_losICU>0 				then oc_losICU_exp = oc_losICU;  
run;

/*********************************
	calc baseline tables
*********************************/


proc sql;
	create table bitable1 as
		select l.*, r.stdiff
		from bitable1_freq(drop=stdiff) as l left join bitable1_stdiff as r
		on l.varonly=r.varonly & l.partascii=r.partascii & l.part=r.part & l.value=r.value
		order by l.partascii, l.part, l.order, l.value;
quit;


data bitable1;
  length Variable value $100;
  set bitable1;
  if variable='VARIABLE' then variable='';
  if value='VALUE' then value='';
	if part=1 then stdiff="STDIFF(1995vs2019)";
run;


%macro t2agesex();


  %local iage jsex agegroup sex;
	%do iage=10 %to 100 %by 10; 
  %do jsex=0 %to 2; 
    /*let iage=10 be overall agegroups*/
  	%if &iage.=10 %then %let agegroup=OVERALL;
		%else %let agegroup=&iage.;

    /*let jsex=0 be all sex*/
  	%if &jsex.=0 %then %let sex=ALL;
		%if &jsex.=1 %then %let sex=F;
		%if &jsex.=2 %then %let sex=M;


		data sub_thistime;
		  set thistime;
		  %if 20<=&iage. %then %do;
		    if age=&iage.;
		  %end;
			%if 1<=&jsex. %then %do;
			  if sex="&sex.";
			%end;
		run;


		/*********************************
			calc outcome tables
		*********************************/


		proc sql;
		  create table table2(keep=agegroup sex variable value _: stdiff_vs1995 stdiff_vs2003 varonly) as
		    select "&agegroup." as agegroup length=10, "&sex." as sex length=3,
               l.*, r.stdiff as stdiff_vs1995, r2.stdiff as stdiff_vs2003
				from tb2_all as l left join tb2_1995_2019 as r
			                  on l.varonly=r.varonly & l.partascii=r.partascii & l.part=r.part & l.value=r.value
							  left join tb2_2003_2019 as r2
			                  on l.varonly=r2.varonly & l.partascii=r2.partascii & l.part=r2.part & l.value=r2.value
			order by l.partascii, l.part, l.order, l.value;
		quit;

		%if &iage.=10 & &jsex.=0 %then %do;
		  data table2agesex;
			  set _null_;
			run;
		%end;
		

		data table2agesex;
		  set table2agesex table2;
		run;
		

	%end; /*for jsex*/
	%end; /*for iage*/


%mend t2agesex;
%t2agesex();


data t2bina t2cont;
  set table2agesex;
	if lowcase(agegroup)^="overall" then agegroup = put(0+agegroup, z3.);
	if upcase(varonly)="VARIABLE" then delete;
	if lowcase(value) =: 'mean' then output t2cont;
	else output t2bina;
run;


proc sort data=t2bina out=t2binasex;
  where sex in ('F','M');
  by VarOnly agegroup sex;
run;

proc transpose data=t2binasex out=t2binasexwide;
  by VarOnly agegroup variable;
	id sex;
	var _:;
run;

proc transpose data=t2binasexwide out=t2binasexwide_f(drop=_name_) suffix=_F;
  by VarOnly agegroup variable;
	id _name_;
	var F;
run;
proc transpose data=t2binasexwide out=t2binasexwide_m(drop=_name_) suffix=_M;
  by VarOnly agegroup variable;
	id _name_;
	var M;
run;

data t2binasex_final(drop=value VarOnly);
  merge t2binasexwide_f(in=in1) t2binasexwide_m(in=in2);
	by VarOnly agegroup;
run;

/*********************************
	sort variables by variable names
*********************************/

data t2binasex_final;
  retain variable agegroup;
	set t2binasex_final;
run;


data t2cont_final;
  set t2cont;
	where upcase(agegroup)="OVERALL" & upcase(sex)="ALL";
run;


/*Note: this version, pct are per 1000*/
/*Note: this version, added sum_range sheet*/
/*Note: this version, added percent_annualchg sheet*/


/*calculate rates, differences. No graph version*/
%macro STB1var(varname=, vartype=p1000, refyear=, init=F);


  %local iage jsex agegroup sex vardesc label_org label_pct;
	%do iage=10 %to 100 %by 10; 
  %do jsex=0 %to 2; 
    /*let iage=10 be overall agegroups*/
  	%if &iage.=10 %then %let agegroup=OVERALL;
		%else %let agegroup=&iage.;

    /*let jsex=0 be all sex*/
  	%if &jsex.=0 %then %let sex=ALL;
		%if &jsex.=1 %then %let sex=F;
		%if &jsex.=2 %then %let sex=M;

		data _null_;
		  set thistime(obs=1);
			call symput("vardesc", strip(label(&varname.)));
			call symput("label_org", strip(label(&varname.)) || ". agegroup=&agegroup. sex=&sex.");
    	call symput("label_pct", "p1000 " || strip(label(&varname.)) || ". agegroup=&agegroup. sex=&sex.");
		run;


		data sub_thistime(keep=chtyear age &varname. &varname._pct);
		  set thistime;

			where nChtYear>=&refyear.;

		  %if 20<=&iage. %then %do;
		    if age=&iage.;
		  %end;
			%if 1<=&jsex. %then %do;
			  if sex="&sex.";
			%end;

		  %if %length(&varname.)>8 & %substr(&varname.,1,8) = oc_bDth_ %then %do;
		    if oc_bDth=1;
		  %end;
		  &varname._p1000 = &varname.*1000;
		  label &varname._p1000 = "&label_pct.";
		  label &varname. = "&label_org.";
		  output;
		  chtyear="Ttal";
		  output;
		run;

		
	    
		%if %lowcase(&vartype.)=p1000 %then %do;
		  proc sql;
            create table byyears as
			  select chtyear, mean(&varname.) as mean, mean(&varname.)-1.96*stderr(&varname.) as mean_low, mean(&varname.)+1.96*stderr(&varname.) as mean_up

			                , count(*) as n, sum(&varname.) as nEvent, stderr(&varname.) as stderr
                            , sum((&varname.>0)) as nExperienced,  min(&varname.) as min, max(&varname.) as max

			
			  from sub_thistime
			  group by chtyear
			  order by chtyear;
		  quit;

			data byyears;
			  length cell_rate cell_experienced_range cell_absdiff cell_RR cell_OR $60;
			  retain ref_mean ref_n ref_nEvent ref_stderr ref_nExperienced;
			  set byyears;
			  cell_rate = strip(put( mean*1000,5.2)) 
                           || " (" || strip(put( mean_low*1000,5.2)) || ", " 
                                   || strip(put( mean_up*1000,5.2)) || ")";
			  cell_experienced_range = strip(put( nExperienced, 6.0))
                           || " (" || strip(put( min,6.0)) || ", " 
                                   || strip(put( max,6.0)) || ")" ;
			  cell_sum_range = strip(put( nEvent, 6.0))
                           || " (" || strip(put( min,6.0)) || ", " 
                                   || strip(put( max,6.0)) || ")" ;

			  if chtyear="&refyear." then do;
			    ref_mean = mean;
				ref_n = n;
				ref_nEvent = nEvent;
				ref_stderr = stderr;
				ref_nExperienced = nExperienced;
			  end;
			  if chtyear="Ttal" | chtyear+0>&refyear. then do;

			    sp = sqrt(((n-1)*stderr*stderr+(ref_n-1)*ref_stderr*ref_stderr)/(n+ref_n-2))*sqrt(1/n+1/ref_n);
				absdiff = mean-ref_mean;
				absdiff_low = absdiff - 1.96*sp;
				absdiff_up = absdiff + 1.96*sp;
			    cell_absdiff = strip(put( absdiff*1000,5.2)) 
                           || " (" || strip(put( absdiff_low*1000,5.2)) || ", " 
                                   || strip(put( absdiff_up*1000,5.2)) || ")";


				sp = sqrt((n-nEvent)/nEvent/n+(ref_n-ref_nEvent)/ref_nEvent/ref_n);
				RR = mean/ref_mean;
				RR_low = exp(log(RR)-1.96*sp);
				RR_up = exp(log(RR)+1.96*sp);
			    cell_RR = strip(put( RR,5.2)) 
                           || " (" || strip(put( RR_low,5.2)) || ", " 
                                   || strip(put( RR_up,5.2)) || ")";


				sp = sqrt(1/nEvent+1/(n-nEvent)+1/ref_nEvent+1/(ref_n-ref_nEvent));
				OR = (mean/(1-mean))/(ref_mean/(1-ref_mean));
				OR_low = exp(log(OR)-1.96*sp);
				OR_up = exp(log(OR)+1.96*sp);
			    cell_OR = strip(put( OR,5.2)) 
                           || " (" || strip(put( OR_low,5.2)) || ", " 
                                   || strip(put( OR_up,5.2)) || ")";
			  end;
			run;

		%end;
		%else %if %lowcase(&vartype.)=mean %then %do;
		  proc sql;
            create table byyears as
			  select chtyear, mean(&varname.) as mean, mean(&varname.)-1.96*stderr(&varname.) as mean_low, mean(&varname.)+1.96*stderr(&varname.) as mean_up

			                , count(*) as n, sum(&varname.) as nEvent, stderr(&varname.) as stderr
			                , sum((&varname.>0)) as nExperienced,  min(&varname.) as min, max(&varname.) as max

			
			  from sub_thistime(where=(&varname.>0))  /*among at least 1 event patients*/
			  group by chtyear
			  order by chtyear;
		  quit;

			data byyears;
			  length cell_rate cell_experienced_range cell_absdiff cell_RR cell_OR $60;
			  retain ref_mean ref_n ref_nEvent ref_stderr ref_nExperienced;
			  set byyears;
			  cell_rate = strip(put( mean,5.2)) 
                           || " (" || strip(put( mean_low,5.2)) || ", " 
                                   || strip(put( mean_up,5.2)) || ")";
			  cell_experienced_range = strip(put( nExperienced, 6.0))
                           || " (" || strip(put( min,6.0)) || ", " 
                                   || strip(put( max,6.0)) || ")" ;
			  cell_sum_range = strip(put( nEvent, 6.0))
                           || " (" || strip(put( min,6.0)) || ", " 
                                   || strip(put( max,6.0)) || ")" ;

			  if chtyear="&refyear." then do;
			    ref_mean = mean;
				ref_n = n;
				ref_nEvent = nEvent;
				ref_stderr = stderr;
				ref_nExperienced = nExperienced;
			  end;
			  if chtyear="Ttal" | chtyear+0>&refyear. then do;

			    sp = sqrt(((n-1)*stderr*stderr+(ref_n-1)*ref_stderr*ref_stderr)/(n+ref_n-2))*sqrt(1/n+1/ref_n);
				absdiff = mean-ref_mean;
				absdiff_low = absdiff - 1.96*sp;
				absdiff_up = absdiff + 1.96*sp;
			    cell_absdiff = strip(put( absdiff,5.2)) 
                           || " (" || strip(put( absdiff_low,5.2)) || ", " 
                                   || strip(put( absdiff_up,5.2)) || ")";


				sp = sqrt(1/nEvent+1/ref_nEvent);
				RR = mean/ref_mean;
				RR_low = exp(log(RR)-1.96*sp);
				RR_up = exp(log(RR)+1.96*sp);
			    cell_RR = strip(put( RR,5.2)) 
                           || " (" || strip(put( RR_low,5.2)) || ", " 
                                   || strip(put( RR_up,5.2)) || ")";

			  end;
			run;

		%end; 
		%else %if %lowcase(&vartype.)=median %then %do;
          proc sort data=sub_thistime;
		    by chtyear;
		  run;

		  proc means data=sub_thistime(where=(&varname.>0)) noprint;  
		    by chtyear;
			var &varname.;
			output out=medians median=median q1=q1 q3=q3;
		  run;


		  proc sql;
            create table byyears as
			  select chtyear, mean(&varname.) as mean, mean(&varname.)-1.96*stderr(&varname.) as mean_low, mean(&varname.)+1.96*stderr(&varname.) as mean_up
			                , count(*) as n, sum(&varname.) as nEvent, stderr(&varname.) as stderr
			                , sum((&varname.>0)) as nExperienced,  min(&varname.) as min, max(&varname.) as max
			
			  from sub_thistime(where=(&varname.>0))  
			  group by chtyear
			  order by chtyear;
		  quit;

		  data byyears;
		    merge byyears(in=in1) medians(in=in2);
			by chtyear;
			if in1 & in2;
		  run;

			data byyears;
			  length cell_rate cell_experienced_range cell_absdiff cell_RR cell_OR $60;
			  retain ref_mean ref_n ref_nEvent ref_stderr ref_nExperienced;
			  set byyears;
			  cell_rate = strip(put( median,5.2)) 
                           || " (" || strip(put( q1,5.2)) || ", " 
                                   || strip(put( q3,5.2)) || ")";
			  cell_experienced_range = strip(put( nExperienced, 6.0))
                           || " (" || strip(put( min,6.0)) || ", " 
                                   || strip(put( max,6.0)) || ")" ;
			  cell_sum_range = strip(put( nEvent, 6.0))
                           || " (" || strip(put( min,6.0)) || ", " 
                                   || strip(put( max,6.0)) || ")" ;

			  if chtyear="&refyear." then do;
			    ref_mean = mean;
				ref_n = n;
				ref_nEvent = nEvent;
				ref_stderr = stderr;
				ref_nExperienced = nExperienced;
			  end;
			  if chtyear="Ttal" | chtyear+0>&refyear. then do;

			    sp = sqrt(((n-1)*stderr*stderr+(ref_n-1)*ref_stderr*ref_stderr)/(n+ref_n-2))*sqrt(1/n+1/ref_n);
				absdiff = mean-ref_mean;
				absdiff_low = absdiff - 1.96*sp;
				absdiff_up = absdiff + 1.96*sp;
			    cell_absdiff = strip(put( absdiff,5.2)) 
                           || " (" || strip(put( absdiff_low,5.2)) || ", " 
                                   || strip(put( absdiff_up,5.2)) || ")";


				sp = sqrt(1/nEvent+1/ref_nEvent);
				RR = mean/ref_mean;
				RR_low = exp(log(RR)-1.96*sp);
				RR_up = exp(log(RR)+1.96*sp);
			    cell_RR = strip(put( RR,5.2)) 
                           || " (" || strip(put( RR_low,5.2)) || ", " 
                                   || strip(put( RR_up,5.2)) || ")";

			  end;
			run;

		%end;


		%macro appendvarcell(celltype=);
		proc transpose data=byyears out=row(drop=_type_ _freq_ _name_) prefix=_;
		    id chtyear;
			var cell_&celltype.;
		run;

    %if &init.=T & &iage.=10 & &jsex.=0 %then %do;
		  data stb1_&celltype.;;
		    set _null_;
		  run;
		%end;

		data stb1_&celltype.;
		    length variable $60 agegroup $7 sex $3;
		    set stb1_&celltype. row(in=in2);
			if in2 then do;
			  variable = "&vardesc. (&vartype.)";
			  agegroup = "&agegroup.";
				sex = "&sex.";
			end;
		run;
		%mend appendvarcell;
		%appendvarcell(celltype=rate);
		%appendvarcell(celltype=experienced_range);
		%appendvarcell(celltype=sum_range);
		%appendvarcell(celltype=absdiff);
		%appendvarcell(celltype=RR);
		%appendvarcell(celltype=OR);


	%end; /*for jsex*/
	%end; /*for iage*/


%mend STB1var;


%STB1var(varname=oc_bAdmission			, vartype=p1000, 		refyear=1995, init=T);
%STB1var(varname=oc_bICU 						, vartype=p1000, 		refyear=2003);
%STB1var(varname=oc_bED 						, vartype=p1000, 		refyear=2003);
%STB1var(varname=oc_bMV_ohip				, vartype=p1000, 		refyear=1995);
%STB1var(varname=oc_bDth						, vartype=p1000, 		refyear=1995);

%STB1var(varname=oc_nAdmission	, vartype=median, 	refyear=1995);
%STB1var(varname=oc_nICU 				, vartype=median, 	refyear=2003);
%STB1var(varname=oc_nED 				, vartype=median, 	refyear=2003);
%STB1var(varname=oc_nMV_ohip		, vartype=median, 	refyear=1995);
%STB1var(varname=oc_los					, vartype=median, 	refyear=1995);
%STB1var(varname=oc_losICU			, vartype=median, 	refyear=2003);


/*percent_annualchg.*/
%macro tblEAPC();


  %local iage jsex agegroup sex;
	%do iage=10 %to 100 %by 10; 
	%do jsex=0 %to 2; 
    /*let iage=10 be overall agegroups*/
  	%if &iage.=10 %then %let agegroup=OVERALL;
		%else %let agegroup=%sysfunc(putn(&iage.,z3.));

    /*let jsex=0 be all sex*/
  	%if &jsex.=0 %then %let sex=ALL;
		%if &jsex.=1 %then %let sex=F;
		%if &jsex.=2 %then %let sex=M;


		data sub_thistime;
		  set thistime;
		  %if 20<=&iage. %then %do;
		    if age=&iage.;
		  %end;
			%if 1<=&jsex. %then %do;
			  if sex="&sex.";
			%end;
		run;


		%macro runEAPCmodel(ocVar=, bInit=F);

		data sub_oc_thistime;
		  set sub_thistime;
			%if %index(&ocVar.,ICU)>0 | %index(&ocVar.,ED)>0 %then %do;
			  if nChtYear>=2003;
			%end;
		run;

		proc sql;
			create table yeardata as
				select nChtYear, sum(&ocVar.) as oc, log(count(*)) as lnDenom 
				from sub_oc_thistime
				group by nChtYear
				order by nChtYear;
		quit;

		proc genmod data=yeardata;
		  model oc = nChtYear / d=negbin link=log offset=lnDenom;
			ods output parameterestimates=modelparaesti(where=(lowcase(parameter)=lowcase('nChtYear')));
		run;

		data eapc(keep=agegroup sex outcome eapc_ci probchisq);
		  set modelparaesti;
			eapc = (exp(estimate)-1)*100;
			lower = (exp(lowerwaldcl)-1)*100;
			upper = (exp(upperwaldcl)-1)*100;
			eapc_ci = put(eapc,5.2) || ' (' || put(lower,5.2) || ', ' || put(upper,5.2) || ')';
			outcome = "&ocVar.";
			agegroup = "&agegroup.";
      sex = "&sex."; 
		run;

	  %if &bInit.=T & &iage.=10 & &jsex.=0 %then %do;
		  data table_eapc;
		    set _null_;
		  run;
		%end;

		data table_eapc;
		  set table_eapc eapc;
		run;

		%mend runEAPCmodel;
		%runEAPCmodel(ocVar=oc_bAdmission, bInit=T);
		%runEAPCmodel(ocVar=oc_nAdmission);
		%runEAPCmodel(ocVar=oc_bICU);
		%runEAPCmodel(ocVar=oc_nICU);
		%runEAPCmodel(ocVar=oc_bED);
		%runEAPCmodel(ocVar=oc_nED);
		%runEAPCmodel(ocVar=oc_bMV_ohip);
		%runEAPCmodel(ocVar=oc_nMV_ohip);
		%runEAPCmodel(ocVar=oc_bDth);


	%end; /*for jsex*/
	%end; /*for iage*/


%mend tblEAPC;
%tblEAPC();
